# Supplementary material for: Hedgehog Signaling Pathway Orchestrates Human Lung Branching Morphogenesis
Source: Int J Mol Sci. 2022 May 9;23(9):5265. doi: 10.3390/ijms23095265 (PMC9100880; doi:10.3390/ijms23095265)
Supplement: Supplementary file 1 [file ijms-23-05265-s001.zip]

Archive with 1 entries (1 files):
- ijms-1697127-supplementary.pdf
